# Supplementary material for: Facile Scale-Up of the Flow Synthesis of Silver Nanostructures Based on Norrish Type I Photoinitiators
Source: Molecules. 2023 May 30;28(11):4445. doi: 10.3390/molecules28114445 (PMC10254936; doi:10.3390/molecules28114445)
Supplement: Supplementary file 1 [file molecules-28-04445-s001.zip]

Archive with 5 entries (4 files):
- molecules-2418807-supplementary/__MACOSX/
- molecules-2418807-supplementary/__MACOSX/._flow AgNP SI vf.pdf
- molecules-2418807-supplementary/__MACOSX/._Nitric acid cleanup.mov
- molecules-2418807-supplementary/flow AgNP SI vf.pdf
- molecules-2418807-supplementary/Nitric acid cleanup.mov
